# Supplementary material for: Contrasting signals of positive selection in genes involved in human skin-color variation from tests based on SNP scans and resequencing
Source: Investig Genet. 2011 Dec 1;2:24. doi: 10.1186/2041-2223-2-24 (PMC3287149; doi:10.1186/2041-2223-2-24)
Supplement: Additional file 2 — P values for each test. [file 2041-2223-2-24-S2.XLS]

## Sheet: CM
Pop	gene	Tajima pValue	Dasterisc pValue	FuLiFAsterisc pValue	FayGuH pValue	FuAndLiD pValue	FuAndLiF pValue	FuFs pValue	EwensWatterson pValue	combined p value
Africa	OCA2	0.1906	0.0788	0.079	0.9322	0.0566	0.0656	0.051	0.0098	0.00135281
European	OCA2	0.1484	0.2658	0.1484	0.5018	0.2076	0.1228	0.0446	0.0686	0.0282768
Asia	OCA2	0.7088	0.3184	0.4156	0.2652	0.2592	0.3686	0.1346	0.0112	0.0876733
Africa	TYRP1	0.6702	0.4714	0.69	0.0718	0.3776	0.5984	0.893	0.6226	0.711696
European	TYRP1	0.5884	0.644	0.8436	0.2068	0.5572	0.5326	0.726	0.1486	0.747715
Asia	TYRP1	0.1182	0.5836	0.3562	0.219	0.6014	0.3562	0.0424	0.6784	0.232238
Africa	DCT	0.9872	0.0098	0.1	0.2208	0.0074	0.0794	0.2674	0.0434	0.000911082
European	DCT	0.8846	0.0952	0.3118	0.2788	0.0614	0.249	0.5042	0.412	0.203014
Asia	DCT	0.3842	0.3108	0.2738	0.2994	0.251	0.2334	0.4338	0.0174	0.108545
Africa	KITLG	0.3156	0.233	0.2072	0.1888	0.1824	0.1656	0.3358	0.2332	0.160413
European	KITLG	0.303	0.0546	0.0918	0.29	0.0286	0.0686	0.1224	0.029	0.00230682
Asia	KITLG	0.3336	0.6338	0.4472	0.4166	0.5716	0.4044	0.2498	0.1456	0.550519

## Sheet: ED
Pop	gene	Tajima pValue	Dasterisc p value	FuLiFAsterisc p value	FuFs p value	EwensWatterson p value	combined p value
YRI	OCA2	0.9872	0.882	0.9084	0.299	0.987	0.952848
CEU	OCA2	0.6996	0.6946	0.9946	0.2108	0.8424	0.862087
HCB	OCA2	0.3074	0.3762	0.273	0.5486	0.2874	0.477658
YRI	TYRP1	0.114	0.4066	0.2574	0.1438	0.0674	0.0779078
CEU	TYRP1	0.75	0.1278	0.1824	0.7162	0.7344	0.48858
HCB	TYRP1	0.004	0.073	0.0348	<0.00005	0.1968	4.22438e-06
YRI	DCT	0.2362	0.485	0.89	0.9172	0.71	0.840919
CEU	DCT	0.3224	0.7692	0.7588	0.9894	0.2502	0.778863
HCB	DCT	0.5904	0.4538	0.472	0.9152	0.2416	0.736354
YRI	KITLG	0.8114	0.5926	0.6232	0.897	0.1746	0.786809
CEU	KITLG	0.9286	0.6664	0.7312	0.395	0.7048	0.946148
HCB	KITLG	0.655	0.2094	0.2776	0.7648	0.8584	0.68866
		60

## Sheet: GM
Pop	gene	Tajima pValue	Dasterisc pValue	FuLiFAsterisc pValue	FayGuH pValue	FuAndLiD pValue	FuAndLiF pValue	FuFs pValue	EwensWatterson pValue	combined p value
Africa	OCA2	0.218	0.2154	0.1486	0.2242	0.2394	0.1606	0.075	0.3206	0.0786932
European	OCA2	0.2286	0.2676	0.1678	0.4526	0.3228	0.1866	0.0496	0.743	0.159298
Asia	OCA2	0.686	0.2974	0.3468	0.1862	0.37	0.3834	0.0928	0.2534	0.293987
Africa	TYRP1	0.5354	0.6952	0.9868	0.0794	0.827	0.9604	0.4814	0.187	0.657982
European	TYRP1	0.5884	0.8786	0.9862	0.2124	0.6158	0.6158	0.6684	0.96	0.957931
Asia	TYRP1	0.3194	0.6712	0.5628	0.318	0.5108	0.4536	0.0268	0.3466	0.328841
Africa	DCT	0.7764	0.0872	0.2188	0.1902	0.0874	0.2196	0.3652	0.4856	0.152853
European	DCT	0.9776	0.1454	0.3642	0.176	0.1886	0.4074	0.5106	0.554	0.392609
Asia	DCT	0.3084	0.2494	0.1914	0.1908	0.2654	0.2354	0.3516	0.3202	0.240654
Africa	KITLG	0.251	0.251	0.1264	0.1256	0.2514	0.1264	0.2514	0.6256	0.129517
European	KITLG	0.3754	0.0002	0.125	0.3738	0.0002	0.125	0.1252	0.6246	4.16563e-05
Asia	KITLG	0.2508	0.5002	0.2504	0.2516	0.5012	0.2504	0.125	0.9998	0.383135
