# Supplementary material for: Contrasting signals of positive selection in genes involved in human skin-color variation from tests based on SNP scans and resequencing
Source: Investig Genet. 2011 Dec 1;2:24. doi: 10.1186/2041-2223-2-24 (PMC3287149; doi:10.1186/2041-2223-2-24)
Supplement: Additional file 4 — Details of all primers used in this study. [file 2041-2223-2-24-S4.XLS]

## Sheet: Sheet1
Table 1 Primerpairs used in this study		25966106	25966895
Primer Name	Primer sequence 5' to 3'	Start position in genome	End position in genome	Product size (bp)	Overlap (bp)
Primers for amplifying large fragments
OCA2-long-F	GACATAACAAGTGGGGGAAGAAG	25966266
OCA2-long-R	TATGTGGTGCAGTGAAAGCAGTA		25959080	7187
TYRP1-long-F	TCCTCCTTACCATGTGTCTAGGT	12694505
TYRP1-long-R	TTAAACTTCTGTGCCCTTGTCC		12700830	6326
DCT-long-F	AAACACTCAGTGGCTTGAAGGT	93895889
DCT-long-R	AGTTCCTTTATTGTCAGCGTCAG		93890084	5806
KITLG-long-F	TTCCCAAGTCTACCATGAGGAT	87482065
KITLG-long-R	GAGACTGAATGCCTGAATTTCC		87476025	6041
Primers used for reamplification and sequencing
OCA2-1F	CATCCTCTATGCCAGTGTTTCTC	25966106
OCA2-1R	GATTTCCCTCTTGTCATCCTCTT		25965662	445
OCA2-2F	GAGAGAATGAGGTGAGAATGGTG	25965906
OCA2-2R	TATCATGCTGGTGCTGAATAATG		25965431	476	245
OCA2-3F	AAGAGGATGACAAGAGGGAAATC	25965684
OCA2-3R	GGAAAGGGAGGACTGAAGAAATA		25965234	451	254
OCA2-4F	CATTATTCAGCACCAGCATGATA	25965453
OCA2-4R	TACCAGTCAGGATACCAGAAGGA		25964941	513	220
OCA2-5Fdp	TATTTCTTCAGTCCTCCCTTTCC	25965256
OCA2-5R	CTCAGTGTGGAGTTGCTGCTAT		25964722	535	316
OCA2-6F	TCCTTCTGGTATCCTGACTGGTA	25964963
OCA2-6R	CTGTCACAGTTTCCTCCAAACTC		25964529	435	242
OCA2-7F	ATCTCATAGCAGCAACTCCACAC	25964748
OCA2-7R	CTGTCAGTGTTTCTGGTACCCTC		25964262	487	220
OCA2-8F	CCTGGATTTAAGTAGTTCTGGCA	25964471
OCA2-8R	ACCCATTGCTAGAGAGCATACAA		25964011	461	210
OCA2-9F	ATGAAGTGTGCGTCTCATATCAC	25964193
OCA2-9R	TTTCCCAATATGACAATGTCTACC		25963721	473	183
OCA2-10F	TGTAAACCCTAAAGCAATACCTAGAA	25963965
OCA2-10R	GTGAATTATGTCCTTGGGATCAA		25963453	513	245
OCA2-11F	ATGCTACTTATAAAGGAACCAATTCT	25963701
OCA2-11R	TGGAGACTCGTCACAGTGAATAA		25963225	477	249
OCA2-12F	TTGATCCCAAGGACATAATTCAC	25963475
OCA2-12R	GAAATCAATGAAACATTCAAGGG		25962968	508	251
OCA2-13F	GATAAGTATCCAGGAAGGCCAGT	25963147
OCA2-13R	CATGTTAATGAATGATGTGCAGG		25962622	526	180
OCA2-14F	AGAGAGCTGTCTACTCTGGCAAA	25962830
OCA2-14R	TTCCTCAGACATAAGGATGCAAT		25962260	571	209
OCA2-15F	GCTAACTGGAGTGAATGTTGGTC	25962463
OCA2-15R	ACAATTCAACAGAGAGACGGAGA		25962022	442	204
OCA2-16F	AATGGGCACCAATCTTCTTTATT	25962200
OCA2-16R	AGTTTCATTACAGAGGGTGCAAA		25961702	499	179
OCA2-17F	ACAGGTGATGTTCTTACATCCAA	25961935
OCA2-17R	AAAGTTTCAAATGAATTGCCAAA		25961479	457	234
OCA2-18F	TTTGCACCCTCTGTAATGAAACT	25961724
OCA2-18R	CCAACATGAGGAAACCCTATCTC		25961179	546	246
OCA2-18Fdp	GTTGGCAGAGAGAGAAAGTGAAA	25961604
OCA2-18Rdp	TGAAACCCTGAAATACAAGATGAA		25960989	616	426
OCA2-19F	GACAGAGTCACACTATGCCACCT	25961378
OCA2-19R	AGGAATTCAAGAAATGATGGGAT		25960954	425	390
OCA2-20F	GAGATAGGGTTTCCTCATGTTGG	25961201
OCA2-20R	TGTGCATGAGATGAGAGAGAGAG		25960655	547	248
OCA2-21Fdp	ATTACAGGCGTGAGCCACC	25961114
OCA2-21Rdp	GAAGAATACACACATGATGCAATTT		25960550	565	460
OCA2-21F	TTTCAAGTTGATAAGTTCATTCTTCC	25960903
OCA2-21R	CACACAATGGAATTTCACACAAT		25960449	455	354
OCA2-22F	CTCTCTCTCTCATCTCATGCACA	25960677
OCA2-22R	ACTAGGAACAAGGTAAGGATGCC		25960198	480	229
OCA2-22Fdp	AAATTGCATCATGTGTGTATTCTTC	25960574
OCA2-22R	ACTAGGAACAAGGTAAGGATGCC		25960198	377	377
OCA2-23F	TTGTATCCTTCAGTTATGCTGAATTT	25960426
OCA2-23R	TTCCTGGTATACTGAGATGGCTT		25959924	503	229
OCA2-23F	TTGTATCCTTCAGTTATGCTGAATTT	25960426
OCA2-23Rdp	TACCAAAGCCAGACAAAGACACT		25959766	661	503
OCA2-24F	TCACCATTCAGTGTGATGTTAGC	25960173
OCA2-24R	TGAGATAGCCTTACTGGTGCATT		25959614	560	408
OCA2-25F	TATTCACCAGGAATATCGGTTTG	25959828
OCA2-25R	AAATGGAATCAGGGACATGACTA		25959378	451	215
TYRP1-1F	CACCTGTAATCCCACCTACTGG	12695719
TYRP1-1R	ATGTAGTTCCCAGAAGTGCATGT		12696212	494
TYRP1-2F	TTTGAAATACAATATGAGGGCAAA	12695976
TYRP1-2R	TTTCTGGTTCATCAATGACCTTT		12696461	486	237
TYRP1-3F	TGGAGACTATTCAGTAACCTGGC	12696283
TYRP1-3R	AAACGTATTTGCAGGTACAAGGA		12696719	437	179
TYRP1-4F	TTGTAGTGGGAAGAGAAATACCG	12696539
TYRP1-4R	ATGAAAGGAACCTGTAATGGACA		12697009	471	181
TYRP1-5F	TAAGTCTAGGAGTGGAGGGATGG	12696822
TYRP1-5R	TGGTACCTTGAATACTGACCAGG		12697334	513	188
TYRP1-6F	AAATATAGCAGCCCAGAAGTTCA	12697155
TYRP1-6R	CATACAGCTCTGCCTCCTGTTAT		12697630	476	180
TYRP1-7F	GCATGTTAGATGGTGGAAGTCTC	12697434
TYRP1-7R	TCCAATATTCAAGGAGAACCTGA		12697920	487	197
TYRP1-8F	CTGTATGCCACAGCAAATTACAG	12697624
TYRP1-8R	GGTTGTCTGGAGCAGTAACAAAC		12698113	490	297
TYRP1-9Fdp	TTCTCATCCTGCTGTAGTGAAAC	12697835
TYRP1-9R	CCTCAGCTTCCTTATTTGTGAAA		12698423	589	279
TYRP1-10F	TGGACTTGGAAACTTTCATTTGT	12698245
TYRP1-10R	TGAGTCACTTACCCAGGTCACTT		12698739	495	179
TYRP1-11F	TGCCTGCATTTATCTATCTTAAAGG	12698528
TYRP1-11R	GTTAGCTTCATCCATACTGCGTC		12699101	574	212
TYRP1-11Fdp	ACAAAGGCAGTAGGGCATAGTG	12698630
TYRP1-12Rdp	CCACAGACTGATTAGGATTCTGG		12699177	548	472
TYRP1-12F	TGGCCAATGTAAATTAAATATGAGG	12698852
TYRP1-12R	AAGATTCTGAAAGGGTCTTCCC		12699357	506	326
TYRP1-12F-B	GACATTTCTAAATTTCATCTGTCCA	12698892
TYRP1-12R-B	GAAAGGGTCTTCCCAGCTTT		12699349	458	466
TYRP1-13F	CTGTGGTCTAACAAATGCCCTAC	12699172
TYRP1-13R	ATTTGATTGGTCTTCAAACTGGA		12699730	559	178
TYRP1-13Fdp	TTCTTATCTGATTCGTGCCAGAC	12699059
TYRP1-13Rdp	TTTGTTGTAGCCTTGAACCTGAG		12699783	724	559
TYRP1-14F	TGAACTACCATGCTTTGTTTACG	12699483
TYRP1-14R	CCTTCTCCATGGACCTCTAAGAT		12699963	481	301
TYRP1-15F	TCCAGTTTGAAGACCAATCAAAT	12699708
TYRP1-15R	TTGGAAGATTGTTTCATAGCACA		12700202	495	256
TYRP1-16F	ATGGAGAAGGCATATGGAGAAC	12699954
TYRP1-16R	AATCGCAATGTATTCCAAGAGAA		12700498	545	249
DCT-1F	GACACTGTCATCAGCAAACACAT	93895238
DCT-1R	CAAGTTTGAGAGTTCAGTCCCAC		93894835	404
DCT-2F	AGTGGTGAATGGAGGAATGAATA	93895046
DCT-2R	GTCCCAAGCATTTCAGATAAGTG		93894542	505	212
DCT-3F	AAAGGACTTTAATGGCTTCCTTG	93894753
DCT-3R	TTGAGATGATTTGGTTTAACAGGA		93894304	450	212
DCT-4F	TTCAGATTTCGGAATACTTGCAT	93894515
DCT-4R	ATAGAGTGACTATGATGGCGAGG		93894068	448	212
DCT-5F	TATGTTGAAGGCCTCAAATGTTC	93894245
DCT-5Rrp	TGTACATCCGATTGTGACCAATA		93893781	465	178
DCT-6F	TGTGATCGGAACAGACTGATTTA	93893945
DCT-6R	TCAGCTCATTAGTCCCTTTCTGA		93893482	464	165
DCT-7F	CATCGATCTGCCAGGTAACTAAC	93893704
DCT-7R	AGGCAAATGTTGTACTTTCCTCA		93893237	468	223
DCT-8F	CACCTGACTTGACAATTCTCTCTG	93893420
DCT-8R	AGGTGGTATAGGCTAAATGGGAA		93893025	396	184
DCT-9Frp	ACACTGTACAGGGACTAGCTGGA	93893321
DCT-9R	TATCCTCCCATATGTTGAACCAA		93892861	461	297
DCT-10F	GATAGGTTCATGAAGGCTGACAT	93893018
DCT-10R	TTGGGTAAATAGGCTGTGTGATT		93892497	522	158
DCT-11F	ATAGTGGTGCATGCCTGTAGTCT	93892718
DCT-11Rdp	AACATGGGTGTGCAAATATCTCT		93892058	661	222
DCT-12F	TCTTTGACCTGAGTCTTTCAAGC	93892446
DCT-12R	CTATGAACATGGGTGTGCAAATA		93892053	394	389
DCT-13F	TGTTGCTGAGGGTGTAGAGAAAT	93892258
DCT-13R	CCCACCAAACAGTAACTCCCTAT		93891755	504	206
DCT-14F	ACATGGATGAACTTTGAGGACAC	93891912
DCT-14R	CACCTATTGCCAACTTCATCTTC		93891471	442	158
DCT-15F	TCGCACAACAATGTGAATGTACT	93891698
DCT-15R	GGGATTACAGGTGTGAGCTACTG		93891204	495	228
DCT-16F	CTCTTGGAGGAATCCCATCAG	93891434
DCT-16R	TAGATAAAGTCTCGCTCTGTCGC		93890954	481	231
DCT-17Fdp	CAGTAGCTCACACCTGTAATCCC	93891226
DCT-17Rdp	AAATATACAGCCCTTGGGAAGAG		93890686	541	273
DCT-17F	GGCGAAACCCTGTCTCTACTAAA	93891135
DCT-17R	CATTTGTGAAAGTGCATGCTAAA		93890643	493	450
DCT-18F	CTTGGTTATTGAGTGTCTCCTGG	93890802
DCT-18R	AAAGCAGAAGAGAAGGGTCTACAA		93890334	469	160
KITLG-1F	GGATGAATTTCAGAATGCACAAT	87482047
KITLG-1R	TCATTAAGAAAGGAAGATGTGGC		87481567	481
KITLG-2F	CCTAGTAGCTGGGATTACAGGTG	87481764
KITLG-2Rdp	GATTCAATGACACTTCATCCCTC		87481395	370	198
KITLG-2F	CCTAGTAGCTGGGATTACAGGTG	87481764
KITLG-2R	AAACTGAATCCCTTTCCAGACTC		87481242	523	370
KITLG-3Fdp	CCATGGATCTCACGATAAACAAT	87481511
KITLG-3R	TGGAAGTCTCTGAGAAGTCAACA		87480928	584	270
KITLG-3F	GGGATGAAGTGTCATTGAATCAG	87481415
KITLG-3R	TGGAAGTCTCTGAGAAGTCAACA		87480928	488	488
KITLG-4F	CATCACTTCTGGGTATGTCTTCC	87481138
KITLG-4R	AAATGCTTCTCCTGGTAGATGTG		87480724	415	211
KITLG-5F	TGCAGGACAGTGTCTACATTTCA	87480917
KITLG-5R	CATCCTTCTCACTCTTAGGCTCA		87480502	416	194
KITLG-6F	TTGTCTATTTACGTTGTCCCTGC	87480698
KITLG-6R	CAGCAGCTGGTTTCCATATTTAC		87480256	443	197
KITLG-7F	ACCCTCCTGTTTATCCTTCACTC	87480471
KITLG-7R	TCCGTCATTCTTACCTCTAGCAC		87480010	462	216
KITLG-8F	TAGTGCCAGTACCTTGGTCTGTA	87480173
KITLG-8R	AATGGCAAGTTGTTCTCATCATT		87479768	406	164
KITLG-9F	TGTTGGGAGGAACAGATGATAAG	87479968
KITLG-9R	AGACTCCAACTCCTAATCAAGGC		87479563	406	201
KITLG-10F	AATGATGAGAACAACTTGCCATT	87479790
KITLG-10R	CTATCCTTGATTCTTCCCAGTCC		87479285	506	228
KITLG-11F	AAGTCTGAAAGCAAAGAAGGCTA	87479469
KITLG-11R	TTTCCTCATCTGTAAATGGGTGT		87479066	404	185
KITLG-12F	AATCAAGGATAGTGCCCAGATTT	87479296
KITLG-12R	ACAAAGCGAGACTCTGTCTCAAA		87478856	441	231
KITLG-13F	TTTACAGATGAGGAAACTGAGGC	87479081
KITLG-13R	ATCACAAGGTCAGGAGTTCGAG		87478655	427	226
KITLG-13F	TTTACAGATGAGGAAACTGAGGC	87479081
KITLG-13Rdp	GCAACAGGTGAATGTTAACCTAAAT		87478503	579	427
KITLG-14F	TTGAGACAGAGTCTCGCTTTGTT	87478877
KITLG-14R	CCCATAGATTAAAGATCAGCCCT		87478365	513	375
KITLG-15Fdp	CTCGAACTCCTGACCTTGTGAT	87478676
KITLG-15Rdp	ACAATCATTCACAATACAACCCA		87478271	406	312
KITLG-15F	ATTACAGGCGTGAGCCACAG	87478624
KITLG-15R	ACAATCATTCACAATACAACCCA		87478271	354	354
KITLG-16F	TAGGTTAACATTCACCTGTTGCC	87478524
KITLG-16R	CAATTGGCAGATCTATGAGAACA		87478081	444	254
KITLG-16Fdp	AGGGCTGATCTTTAATCTATGGG	87478387
KITLG-16Rdp	ACGTGTTGTAATCCAGAGCAAAT		87477958	430	307
KITLG-17F	TGGGTTGTATTGTGAATGATTGT	87478293
KITLG-17R	CCCAGGACTTGTTCTTCTGATAA		87477835	459	336
KITLG-18Fdp	AACTGTAGCATCAACTGTGGTTT	87478208
KITLG-18Rdp	AGATTCATTGACATGCCTGAGAC		87477765	444	374
KITLG-18F	ATTGGCTTGTGAGTGCTTTACAT	87478084
KITLG-18R	AATTCTACCAGCTGAAACACAGC		87477681	404	320
KITLG-19F	TTATCAGAAGAACAAGTCCTGGG	87477857
KITLG-19R	GACTTAAGTTCTGAGTGCTGGGA		87477339	519	177
KITLG-20F	CCACCCTTAGGAGAAATAAATGC	87477562
KITLG-20R	TCAATTGCCATTCCAATATTCTC		87477045	518	224
KITLG-21F	CTTCTCGAGTATTTCCTTCCCAT	87477218
KITLG-21R	CGTTGTATTTGATTGAAGGGCTA		87476783	436	174
KITLG-22F	GGGTGTTTGGTTACATGAGTAAGTT	87476953
KITLG-22R	ATGCAATGTGTGTGAGACATACC		87476434	520	171
KITLG-23F	GAAATTTGGATTCCCTCTGACAT	87476627
KITLG-23R	ATCTGAGGAAGCAGCTCAGAAA		87476179	449	194
