# Supplementary material for: Contrasting signals of positive selection in genes involved in human skin-color variation from tests based on SNP scans and resequencing
Source: Investig Genet. 2011 Dec 1;2:24. doi: 10.1186/2041-2223-2-24 (PMC3287149; doi:10.1186/2041-2223-2-24)
Supplement: Additional file 5 — Environmental project genes used to fit the demographic model of the approximate bayesian computation. [file 2041-2223-2-24-S5.XLS]

## Sheet: Sheet1
Gene
ABCB1
ABCB4
ABCC1
ABL1
ABL2
ABP1
ADAM33
ADH1A
ADH1B
ADH1C
ADH4
ADH5
ADH6
ALDH1A2
ANAPC10
ANGPTL7
AOC2
AOC3
APEX2
APP
ATOX1
ATRX
ATXN3
BACE1
BIRC2
BIRC4
BLM
BNIP3
BRAF
CALCA
CAPN3
CASP10
CASP4
CASP5
CASP8
CCL5
CD3Z
CD4
CDC20
CDC37
CDC42BPB
CDH1
CDK5R2
CES2
CES3
CETN2
CHRNA4
CIZ1
CKB
CP
